# Supplementary material for: Evolutionary reconstruction of pattern formation in 98 Dictyostelium species reveals that cell-type specialization by lateral inhibition is a derived trait
Source: EvoDevo. 2014 Oct 1;5:34. doi: 10.1186/2041-9139-5-34 (PMC4406040; doi:10.1186/2041-9139-5-34)
Supplement: Supplementary file 2 — Additional file 2: Pattern quantitation, prestalk gene discovery and transcriptome data. This spreadsheet contains a quantitation of prespore staining patterns in sheet 1, results of BLASTp searches for prestalk genes in P. pallidum in sheet 2, and transcriptomic data on the developmental regulation of prestalk genes in P. pallidum and D. discoideum in sheet 3. (XLSX 72 KB) [file 13227_2014_127_MOESM2_ESM.xlsx]

## Sheet: 1_prespore_staining
		Fraction of total cross-section area.
Species	Strain	Anterior unstained		Posterior stained		Rearguard unstained
		Mean	SD	Mean	SD	Mean	SD
D_brefeldianum	TNS-C-115(Type G-12-1)	0.152623	0.027468	0.740085	0.0266234	0.107292	0.0228215
D_mucoroides_S28b	S28b	0.16397	0.0122075	0.795866	0.0201665	0.0401638	0.0103884
D_capitatum	91HO-50	0.149674	0.0255824	0.780856	0.0377405	0.0694707	0.0158388
D_pseudobrefeldianum	91 HO-8	0.190663	0.0421838	0.643865	0.0809401	0.165471	0.0430214
D_aureocephalum	TNS-C-180 (NL 26)	0.134051	0.0485958	0.789949	0.0922233	0.076	0.0493513
D_aureum	SL1	0.139009	0.0500985	0.850991	0.0490198	0.01	0.02
D_septentrionalis	IY 49	0.172592	0.033672	0.762341	0.0531357	0.0650677	0.0407701
D_austroandinum	Moreno_7	0.207506	0.0638951	0.691314	0.064604	0.101181	0.0197112
D_implicatum	93HO-1	0.227962	0.0412601	0.598664	0.0611968	0.173373	0.0282099
D_medium	TNS-C-205 (KP 23)	0.199503	0.0280438	0.679859	0.101163	0.120637	0.0851047
D_ muc_var_stoloniferum	var stoloniferum FOII-1	0.175127	0.0242889	0.711193	0.0430249	0.11368	0.0407055
D_crassicaule	93HO-33	0.162912	0.0242463	0.721197	0.0454886	0.115891	0.0237948
D_mucoroides_G81	TNS-C-114 (Type G-8-1)	0.209478	0.0359859	0.773199	0.029741	0.0173228	0.038735
D_sphaerocephalum	GR11	0.172549	0.0885886	0.676901	0.0733855	0.15055	0.037889
D_rosarium	M45	0.170725	0.052458	0.774903	0.0468416	0.0543713	0.014408
D_valdivianum	826	0.184141	0.0427378	0.777149	0.128346	0.0387097	0.0865575
D_clavatum_TNSC189	TNS-C-189 (KP 15)	0.140838	0.0140852	0.779633	0.0216556	0.0795287	0.0126971
D_clavatum_TNSC220	TNS-C-220	0.129541	0.0312774	0.76628	0.0747427	0.104179	0.0457396
D_longosporum	TNS-C-109 (type NG-1)	0.152712	0.0159897	0.774738	0.0362125	0.0725505	0.0222104
D_purpureum_WS321	WS321	0.168672	0.0413307	0.689562	0.0835103	0.141766	0.0975207
D_purpureum_TNSC7	TNS-C-7	0.151271	0.0263062	0.681056	0.0502393	0.167673	0.0271373
D_macrocephalum	B33	0.238053	0.0268487	0.656866	0.0300866	0.105081	0.00812499
D_citrinum	OH494 holotype	0.237027	0.0466996	0.55215	0.0779527	0.210823	0.0620272
D_dimigraformum	AR5b holotype	0.207804	0.0448722	0.689819	0.0560558	0.102377	0.029867
D_discoideum	NC4	0.248692	0.0972805	0.67447	0.115549	0.0768382	0.0280661
D_firmibasis	TNS-C-14 (type H143)	0.242239	0.04539	0.677504	0.0546674	0.0802576	0.0346688
D_intermedium	PJ11 holotype	0.187279	0.046413	0.665226	0.0272592	0.147495	0.0261118
D_brunneum	TNS-C-144	0.241397	0.0552965	0.559569	0.125535	0.199034	0.0794809
D_giganteum	WS589 mating typeA	0.176982	0.00777739	0.646749	0.0487572	0.176269	0.0460218
D_gargantua		0.210024	0.0279323	0.748572	0.0500008	0.0414036	0.0429583
D_robustum	TNS-C-219 (Ch 53)	0.198964	0.0263352	0.634803	0.0486979	0.166233	0.0437484
P_violaceum	P6	0	0	1	0	0	0
P_patagonicum		0.112735	0.0249951	0.887265	0.0249951	0	0
D_laterosorum	AE4 cotype	0	0	1	0	0	0
D_tenue_Pan52	Pan52 holotype	0	0	1	0	0	0
D_monochasioides	HAG 653	0	0	1	0	0	0
D_potamoides	FP1A	0	0	1	0	0	0
D_minutum	71-2	0	0	1	0	0	0
D_ohioensis	Okla4c	0	0	1	0	0	0
D_tenue_PJ6	PJ6 holotype	0	0	1	0	0	0
D_gracile	TNS-C-183 (KP 51)	0	0	1	0	0	0
D_lavandulum	B15	0.263331	0.0912252	0.615351	0.104751	0.121318	0.0772952
D_vinaceo_fuscum	CC4	0.18763	0.0304751	0.64099	0.0474007	0.17138	0.0523422
D_rhizopodium	AusKY-4	0	0	1	0	0	0
D_coeruleo_stipes	CRLC53B	0	0	1	0	0	0
D_lacteum		0	0	1	0	0	0
D_menorah		0	0	1	0	0	0
D_caveatum	WS695 holotype	0	0	1	0	0	0
D_polycephalum	MY1-1	0	0	1	0	0	0
D_flexuosum	AU4B	0	0	1	0	0	0
D_granulosum	MF5A	0.0744062	0.0335884	0.860526	0.106512	0.0650682	0.0936351
D_rotatum	QC2C	0	0	1	0	0	0
D_gloeosporum	TCK 52 (type)	0.0198373	0.0125367	0.980163	0.0125367	0	0
P_pallidum_PN500	PN500	0.0222607	0.0133392	0.977739	0.0133392	0	0
P_tenuissimum	TNS-C-97 (type H 297)	0	0	1	0	0	0
P_anisocaule	NZ47B	0.0996629	0.0263541	0.824859	0.0685085	0.0754786	0.0781661
P_pseudocandidum	TNS-C-91 (type H 660)	0.0114754	0.0256598	0.988525	0.0256598	0	0
P_asymmetricum	OH567	0	0	1	0	0	0
P_equisetoides	B75B	0.083288	0.0366477	0.870826	0.0601563	0.0458864	0.0262022
P_arachnoideum	YA1	0.066765	0.0121039	0.933235	0.0121039	0	0
P_australicum	NB1AP	0	0	1	0	0	0
P_colligatum	OH538	0	0	1	0	0	0
P_tikaliensis	OH595	0	0	1	0	0	0
P_filamentosum	SU-1	0.0386812	0.0163509	0.961319	0.0163509	0	0
P_luridum	LR-2	0.0219227	0.00730444	0.978077	0.00730444	0	0
P_candidum	ATCC 56308	0.0802832	0.0325054	0.855826	0.0872943	0.0638906	0.0566173
P_stolonicoideum	K12A	0.126474	0.0674423	0.844648	0.0742093	0.0288786	0.0431941
P_pallidum_TNSC98	TNS-C-98 (Hagiwara 226, CK-8)	0.0472601	0.012646	0.909898	0.0262736	0.0428419	0.016653
A_ellipticum	AE2 holotype	0	0	1	0	0	0
A_anastomosans	PP1	0	0	1	0	0	0
A_longisorophorum	DB10A	0	0	1	0	0	0
A_leptosomum	FG12A	0	0	1	0	0	0
A_serpentarium	SAB3A	0	0	1	0	0	0
A_digitatum	OH517 holotype	0	0	1	0	0	0
A_subglobosum	LB1 holotype	0	0	1	0	0	0
D_polycarpum	OHIO WILDS	0	0	1	0	0	0
D_antarcticum	NZ43B	0	0	1	0	0	0
D_fasciculatum_SH3	SH3 holotype	0	0	1	0	0	0
D_delicatum	TNS-C-226 (91HO-18)	0	0	1	0	0	0
D_fasciculatum_SmokOW9A	SmokOW9A	0	0	1	0	0	0
D_aureostip_var_helvetium	GE1 holotype	0	0	1	0	0	0
D_myxobasis	NTZA	0	0	1	0	0	0
D_aureostipes_YA6	YA6	0	0	1	0	0	0
D_aureostipes_JKS150	JKS150	0	0	1	0	0	0
D_bifurcatum	UK5 holotype	0	0	1	0	0	0
D_mexicanum	MexTF4B1	0.328799	0.0503591	0.56521	0.0759438	0.105991	0.0434236
D_granulophorum	CHll-4	0	0	1	0	0	0
D_medusoides	OH592 holotype	0	0	1	0	0	0
D_stellatum	SAB7B	0.138507	0.0264587	0.779109	0.0667966	0.0823845	0.0501118
D_fasciculoideum		0	0	1	0	0	0
D_parvisporum	OS 126	0	0	1	0	0	0
D_microsporum	TNS-C-38 (Hagiwara 143)	0	0	1	0	0	0
D_amplicarpum	Vadell	0	0	1	0	0	0
D_boomerasporum	K26B	0	0	1	0	0	0
D_exiguum	TNS-C-199 (KP 94)	0	0	1	0	0	0
D_multistipes	UK26b holotype	0	0	1	0	0	0
D_deminutivum	Mex M19A	0	0	1	0	0	0

## Sheet: 2_Blast_hits
Query: D.discoideum EcmA (1710 aa) - Blastp on P.pallidum						Reverse Blastp on D.discoideum
hit	length (aa)	Score (bits)	E-value	Genbank id.		hit	Score (bits)	E-value	Name	Genbank id
PPL_07208	1455	1062	0	EFA80374		DDB_G0277853	770	0	EcmA	XP_642240
						DDB_G0269132	624	1e-179	EcmB	XP_646785
						DDB_G0279219	421	2e-93		XP_641733
PPL_07586	617	550	6e-177	EFA79535		DDB_G0269132	424	1e-119	EcmB
						DDB_G0277853	377	1e-105	EcmA
						DDB_G0279219	356	2e-98
PPL_01266	475	335	4e-101	EFA86033		DDB_G0279219	239	2e-63
						DDB_G0269132	235	2e-62	EcmB
						DDB_G0277853	213	9e-56	EcmA
PPL_10235	471	294	1e-86	EFA76469		DDB_G0269132	182	2e-46	EcmB
						DDB_G0279219	179	1e-45
						DDB_G0277853	168	1e-42	EcmA
PPL_02588	424	279	3e-82	EFA83523		DDB_G0277853	203	1e-52	EcmA
						DDB_G0269132	200	8e-52	EcmB
						DDB_G0279219	181	5e-46
PPL_04427	705	199	1e-52	EFA82732		DDB_G0269132	128	7e-30	EcmB
						DDB_G0279219	122	4e-28
						DDB_G0277853	108	9e-24	EcmA
Query: D.discoideum EcmB (1053 aa) - Blastp on P.pallidum
hit	length (aa)	Score (bits)	E-value
PPL_07208	1455	882	0
PPL_07586	617	605	0
PPL_01266	475	361	5e-113
PPL_10235	471	314	1e-95
PPL_02588	424	295	3e-89
PPL_04427	705	225	5e-62
Query D.discoideum DDB_G0291974 (SLH511, DocA) (2221 aa) - Blastp on P.pallidum						Reverse Blastp on D.discoideum
hit	length (aa)	Score (bits)	E-value	Genbank id.		hit	Score (bits)	E-value	Name	Genbank id.
PPL_10763	2113	2030	0	EFA75710		DDB_G0291974	1864	0	DocA	XP_629796
						DDB_G0284725	315	1e-85	DocD	XP_638458
						DDB_G0270404	296	7e-80	DocB	XP_646773
PPL_10305	1688	364	4e-102	EFA76537		DDB_G0284725	1593	0	DocD
						DDB_G0270404	509	4e-94	DocB
						DDB_G0291974	343	7e-25	DocA
PPL_12812	2021	318	2e-87	new annotation		DDB_G0284725	441	1e-123	DocD
						DDB_G0291974	299	7e-81	DocA
						DDB_G0270404	206	6e-53	DocB
Query D.discoideum DDB_G0272420 (SSH630) (360 aa) - Blastp on P.pallidum						Reverse Blastp on D.discoideum
hit	length (aa)	Score (bits)	E-value	Genbank id.		hit	Score (bits)	E-value	Name	Genbank id.
PPL_02670	324	131	1e-34	EFA83604		DDB_G0272420	97	8e-21		XP_645221
						DDB_G0272512	87	6e-18		XP_645127
						DDB_G0272530	73	7e-14		XP_645118
PPL_09546	362	40	0.001	EFA76795		DDB_G0269202	54	8e-08	GdcA	XP_646186
						DDB_G0267620	45	5e-05		XP_647171
						DDB_G0291492	41	0.0006		XP_635250
PPL_04172	380	38	3e-05	EFA83379		DDB_G0267620	164	5e-41
						DDB_G0287063	61	9e-10		XP_637406
						DDB_G0274735	59	4e-09		XP_643961

## Sheet: 3_RNAseq
Developmental regulation of P.pallidum homologs of D.discoideum prestalk genes - determined by Roche 454 cDNA sequencing (Schaap, P and Gloeckner, G, unpublished results)
# Locustag	Ppal_T0h mapped reads [absolute]	Ppal_T0 mapped reads [normalized]	Ppal_T6h mapped reads [absolute]	Ppal_T6h mapped reads [normalized]	Ppal_T14h mapped reads [absolute]	Ppal_T14h mapped reads [normalized]	Ppal_T20h mapped reads [absolute]	Ppal_T20h mapped reads [normalized]	Ppal_T32h mapped reads [absolute]	Ppal_T32h mapped reads [normalized]	D.discoideum homolog/ortholog
PPL_07208	0	0	11	0.077502	86	0.356437	112	0.313396	69	0.38267	EcmA / EcmB / DDB_G0279219
PPL_07586	0	0	0	0	8	0.033157	92	0.257433	16	0.088735	EcmA / EcmB / DDB_G0279219
PPL_01266	0	0	0	0	0	0	1	0.002798	2	0.011092	EcmA / EcmB / DDB_G0279219
PPL_04427	1	0.003984	255	1.79663	474	1.96455	1960	5.48444	1656	9.18408	EcmA / EcmB / DDB_G0279219
PPL_02588	2	0.007968	1	0.007046	0	0	2	0.005596	0	0	EcmA / EcmB / DDB_G0279219
PPL_10235	0	0	1	0.007046	1	0.004145	0	0	1	0.005546	EcmA / EcmB / DDB_G0279219
PPL_02670	1	0.003984	11	0.077502	32	0.132628	177	0.495278	303	1.68042	DDB_G0272420 (EST SSH630)
PPL_10763	3	0.011952	4	0.028183	16	0.066314	32	0.089542	7	0.038822	DDB_G0291974 (EST SLH511, DocA)
Developmental regulation of D.discoideum prestalk genes, determined by Illumina cDNA sequencing, retrieved from Dictyexpress (http://dictyexpress.biolab.si)
	Experiment 1							Experiment 2
ddb_g	bio1.hr00	bio1.hr04	bio1.hr08	bio1.hr12	bio1.hr16	bio1.hr20	bio1.hr24	bio2.hr00	bio2.hr04	bio2.hr08	bio2.hr12	bio2.hr16	bio2.hr20	bio2.hr24	Name	EST
DDB_G0277853	2.86331	5.59607	171.212	913.104	6801.87	13050.2	10958.3	4.87158	3.05083	135.142	2078.23	6585.41	8075.49	13837.7	EcmA
DDB_G0269132	32.8832	14.686	633.799	203.047	1792.24	14725.5	11641.4	36.4767	9.59475	264.4	188.919	991.555	7231.88	17572.6	EcmB
DDB_G0279219	10.6223	13.3459	15.1229	17.2571	5.915	6.87396	3.44467	24.2924	8.80758	23.2502	12.0361	10.5885	3.82142	1.7028
DDB_G0272420	0	1.18962	64.7049	54.6081	2757.63	1576.21	982.558	0	0.546147	82.327	72.9552	3551.7	2158.24	1260.41		SSH630
DDB_G0291974	80.6884	359.9	554.586	372.528	527.122	865.557	742.498	77.6849	425.987	475.696	509.299	450.231	720.474	742.491	DocA	SLH511
